# Supplementary material for: Improving Membrane Activity and Cargo Delivery Efficacy of a Cell-Penetrating Peptide by Loading with Carboranes
Source: Pharmaceutics. 2021 Dec 3;13(12):2075. doi: 10.3390/pharmaceutics13122075 (PMC8709211; doi:10.3390/pharmaceutics13122075)
Supplement: Supplementary file 1 [file pharmaceutics-13-02075-s001.zip]

Archive with 1 entries (1 files):
- pharmaceutics-1459726-supplementary.pdf
